# Supplementary material for: Determinants of double product: a cross-sectional study of urban residents in Japan
Source: Environ Health Prev Med. 2023 Jun 20;28:37. doi: 10.1265/ehpm.23-00002 (PMC10287984; doi:10.1265/ehpm.23-00002)
Supplement: Supplementary file 1 — Additional file 1: Covariance analyses results adjusted for age (DP for men). [file ehpm-28-037-s001.xlsx]

## Sheet: Additional file 1
Additional file 1. Covariance analyses results adjusted for age (DP for men)
	Q1	Q2	Q3	Q4	P values
Number (people)	72	71	73	73	‐
BMI (kg/m2)*	22	23	23.5	23	0.003
HOMA-IR score (log)*	-0.6	-0.3	-0.1	-0.1	<0.001
Fasting blood glucose level (mg/dL)*	90.6	89.3	97.7	96	<0.001
Fasting insulin level (μU/mL) (log)*	0.9	1.2	1.3	1.3	<0.001
HbA1c: NGSP (%)*	5.5	5.5	5.7	5.6	0.047
γ-GTP level (IU/L) (log)*	3.3	3.5	3.6	3.8	0.001
Hematocrit (%)*	42.7	43.7	44.3	45	<0.001
Hemoglobin level (g/dL)*	14.4	14.7	14.9	15.2	<0.001
Triglyceride level (mg/dL) (log)*	4.4	4.4	4.5	4.6	0.025
LDL-C level (mg/dL)	128.4	124.5	119.8	121.9	0.255
HDL-C level (mg/dL)	60.9	61	61.1	61	1
AST (GOT) level (IU/L) (log)	3	3.1	3.1	3.1	0.151
ALT (GPT) level (IU/L) (log)*	2.919	3.055	3.124	3.078	0.034
Creatinine level (mg/dL)	0.8	0.8	0.8	0.8	0.346
Estimated salt intake (g/day)	8.7	9.2	8.5	9.1	0.126
Regular exercise (%)	88.9	77.5	84.9	84.9	0.302
Amount of exercise (METs・h/month)*	117	111.5	101.9	67.3	0.005
Walking time/day (%) (< 30min/30min-1h/1h-2h/> 2h)	11.1/38.9/26.4/23.6	8.5/25.4/31.0/35.2	9.6/34.2/42.5/13.7	9.6/39.7/37.0/13.7	0.056
Drinking status (%) (never/post/current≤20 (g net alcohol/day)/current> 20 (g net alcohol/day))	36.1/36.1/9.7/18.1	42.3/31.0/1.4/25.4	52.1/26.0/5.5/16.4	52.1/28.8/4.1/15.1	0.236
Smoking status (%) (never/post/current< 10 times/day, current≥10 times/day)	12.5/5.6/37.5/44.4	12.7/0.0/50.7/36.6	5.5/1.4/47.9/45.2	8.2/4.1/52.1/35.6	0.27
K6 score (point)	2.7	2.3	2.2	2.6	0.768
Analyses of covariance adjusted for age were performed with fixed factors as the main effect. The average values of each factor for each Q1 to Q4 of DP were shown. Categorical data were shown as each %. * indicates that there was a significant difference. BMI: Body Mass Index, HOMA-IR: Homeostasis Model Assessment for Insulin Resistance, HbA1c: Hemoglobin A1c, γ-GTP: Gamma-Glutamyl Transpeptidase…
