# Supplementary material for: Determinants of double product: a cross-sectional study of urban residents in Japan
Source: Environ Health Prev Med. 2023 Jun 20;28:37. doi: 10.1265/ehpm.23-00002 (PMC10287984; doi:10.1265/ehpm.23-00002)
Supplement: Supplementary file 2 — Additional file 2: Covariance analyses results adjusted for age (DP for women). [file ehpm-28-037-s002.xlsx]

## Sheet: Additional file 2
	Additional file 2. Covariance analyses results adjusted for age (DP for women)
		Q1	Q2	Q3	Q4	P values
	Number (people)	171	173	169	171	‐
	BMI (kg/m2)*	20	20.7	21.4	21.5	<0.001
	HOMA-IR score (log)*	-0.7	-0.5	-0.3	-0.2	<0.001
	Fasting blood glucose level (mg/dL)*	85.7	86.3	90.3	90.2	<0.001
	Fasting insulin level (μU/mL) (log)*	0.9	1	1.2	1.3	<0.001
	HbA1c: NGSP (%)	5.5	5.6	5.6	5.6	0.923
	γ-GTP level (IU/L) (log)*	2.9	3	3.1	3.1	0.001
	Hematocrit (%)*	38.6	39.2	40	40.2	<0.001
	Hemoglobin level (g/dL)*	12.9	13.1	13.3	13.5	<0.001
	Triglyceride (mg/dL) (log)*	4.2	4.3	4.3	4.4	<0.001
	LDL-C level (mg/dL)	130.5	133.5	134.7	136.8	0.233
	HDL-C level (mg/dL)*	74.9	70.9	70.6	70.8	0.03
	AST (GOT) level (IU/L) (log)	3	3	3	3.1	0.309
	ALT (GPT) level (IU/L) (log)	2.8	2.8	2.8	2.9	0.242
	Creatinine level (mg/dL)	0.6	0.6	0.6	0.6	0.154
	Estimated salt intake (g/day)*	7.9	8.2	8.3	8.5	0.028
	Regular exercise (%)	81.3	83.8	81.1	84.2	0.809
	Amount of exercise (METs・h/month)*	81.7	76.7	66.3	51.4	0.003
	Walking time/day (%) (<30min/30min-1h/1h-2h/>2h)	7.0/31.0/30.4/31.6	5.8/23.1/42.8/28.3	6.5/27.8/31.4/34.3	6.3/27.6/34.1/32.0	0.462
	Walking time/day (%) (<30min/30min-1h/1h-2h/>2h)	57.9/4.1/29.8/8.2	58.4/2.3/24.9/14.5	60.4/3.0/23.7/13.0	63.7/0.6/24.6/11.1	0.367
	Drinking status (%) (never/post/current≤20 (g net alcohol/day)/current>20 (g net alcohol/day))	88.9/8.8/0.0/2.3	89.6/8.7/0.6/1.2	87.0/10.7/0.6/1.8	89.3/8.6/0.6/1.5	0.739
	K6 score (point)	2.8	2.9	2.8	2.3	0.251
	Analyses of covariance adjusted for age were performed with fixed factors as the main effect. The average values of each factor for each Q1 to Q4 of DP were shown. Categorical data were shown as each %. * indicates that there was a significant difference. BMI: Body Mass Index, HOMA-IR: Homeostasis Model Assessment for Insulin Resistance, HbA1c: Hemoglobin A1c, γ-GTP: Gamma-Glutamyl Transpeptidase…
