# Supplementary material for: Determinants of double product: a cross-sectional study of urban residents in Japan
Source: Environ Health Prev Med. 2023 Jun 20;28:37. doi: 10.1265/ehpm.23-00002 (PMC10287984; doi:10.1265/ehpm.23-00002)
Supplement: Supplementary file 3 — Additional file 3: Covariance analyses results adjusted for age and candidate factors (DP for men and women). [file ehpm-28-037-s003.xlsx]

## Sheet: Additional file 3
Additional file 3. Covariance analyses results adjusted for age and candidate factors (DP for men and women)
Men	Q1	Q2	Q3	Q4	P values
Number (people)	72	71	73	73	‐
HOMA-IR score (log)*	-0.5	-0.3	-0.1	-0.2	<0.001
γ-GTP (IU/L) level (log)*	3.3	3.6	3.6	3.7	0.007
Hematocrit (%)	43.6	43.9	44	44.2	0.152
Hemoglobin level (g/dL)	14.7	14.8	14.7	14.9	0.068
Triglyceride level (mg/dL) (log)	4.5	4.5	4.5	4.5	0.825
Amount of exercise (METs・h/month)*	111.5	109.5	104.3	72.4	0.045
Women	Q1	Q2	Q3	Q4	P values
Number (people)	171	173	169	171	‐
BMI (kg/m2)	20.6	20.9	21.1	20.9	0.238
HOMA-IR score (log)*	-0.6	-0.5	-0.4	-0.3	<0.001
γ-GTP (IU/L) level (log)	2.9	3	3	3.1	0.107
Hematocrit (%)	39.3	39.5	39.6	39.6	0.115
Hemoglobin level (g/dL)	13.2	13.2	13.2	13.2	0.523
Triglyceride level (mg/dL) (log)	4.2	4.3	4.3	4.3	0.798
Estimated salt intake (g/day)	8	8.2	8.2	8.5	0.174
Amount of exercise (METs・h/month)*	80.8	76.5	66.7	52.1	0.01
Analyses of covariance adjusted for candidate factors were performed with fixed factors as the main effect. The average values of each factor for each Q1 to Q4 of DP were shown. * indicates that there was a significant difference. BMI: Body Mass Index, HOMA-IR: Homeostasis Model Assessment for Insulin Resistance, HbA1c: Hemoglobin A1c, γ-GTP: Gamma-Glutamyl Transpeptidase, LDL-C: Low-density Lipo…
